# Supplementary material for: Accumulation of LRRK2-associated phospho-Rab12 degenerative lysosomes in tauopathies
Source: bioRxiv. 2025 Jun 9:2025.06.06.658328. Preprint. [Version 1] doi: 10.1101/2025.06.06.658328 (PMC12258990; doi:10.1101/2025.06.06.658328)
Supplement: Supplement 2 [file media-2.xlsx]

## Sheet: Table of Contents
Supplementary Data
Tab 1:	Supplementary Table 1	Subject Information of DLB, AD and Primary Tauopathy Cohorts
Tab 2:	Supplementary Table 2	Group Summaries of DLB and AD Cohort
Tab 3:	Supplementary Table 3	Subject Information of LRRK2 PD and iPD Cohort
Tab 4:	Supplementary Table 4	Group Summaries of LRRK2 PD and iPD Cohort

## Sheet: Supp Table 1
	Supplementary Table 1: Patient Information of AD, DLB, and Primary Tauopathy Cohort
Subject Number	Diagnosis	pS106-Rab12 Western Blot Regions Analyzed (Fresh-Frozen Tissue)	IHC, IF Markers Analyzed	IHC, IF Regions Analyzed (FFPE Tissue Sections)	Age (Yrs)	Sex (M/F)	Race	Cognitive Status	PMI (Hrs)	Thal Amyloid Stage	Braak Tangle Stage	CERAD Plaque Stage	McKeith DLB	Amyloid Angiopathy	Arteriolosclerosis	Atherosclerosis	Microinfarcts	ARTAG	LATE-NC
1	Control		pS106-Rab12, pS935-LRRK2 (IHC)	Hippocampus, Temporal Cortex, Frontal Cortex	73	F	White	Normal	1.61667	1	1	1	None	Mild	No	No	No	No	No
2	Control		pS106-Rab12, pS935-LRRK2 (IHC)	Hippocampus, Temporal Cortex, Frontal Cortex	80	M	White	Normal	4.25	1	1	0	None	No	Mild	No	No	No	No
3	Control	Temporal Cortex	pS106-Rab12, pS935-LRRK2 (IHC)	Hippocampus, Temporal Cortex, Frontal Cortex	82	M	White	Normal	3.25	0	1	0	None	Mild	No	Mild	No	No	No
4	Control	Temporal Cortex	pS106-Rab12, pS935-LRRK2 (IHC)	Hippocampus, Temporal Cortex, Frontal Cortex	86	M	White	Normal	0.95	1	1	1	Brainstem	No	No	No	No	No	No
5	Control	Hippocampus, Temporal Cortex	pS106-Rab12 (IHC)	Hippocampus, Temporal Cortex, Frontal Cortex	88	F	White	Normal	20.5	0	1	0	None	Mild	No	Mild	No	No	No
6	Control	Hippocampus, Temporal Cortex	pS106-Rab12 (IHC)	Hippocampus, Temporal Cortex, Frontal Cortex	85	F	White	Normal	12.9667	0	2	0	None	No	No	Mild	No	No	No
7	Control	Hippocampus, Temporal Cortex	pS106-Rab12 (IHC)	Hippocampus, Temporal Cortex, Frontal Cortex	86	M	White	Normal	16.3333	1	1	0	None	Mild	No	No	No	No	No
8	DLB		pS106-Rab12, pS935-LRRK2 (IHC)	Hippocampus, Temporal Cortex, Frontal Cortex	77	M	White	Dementia	34.5	4	3	1	Neocortical	No	No	Mild	No	Yes	No
9	DLB	Temporal Cortex	pS106-Rab12 (IHC)	Hippocampus, Temporal Cortex, Frontal Cortex	75	F	White	Dementia	15.5833	5	6	2	Neocortical	Mild	Moderate	No	No	No	No
10	DLB	Temporal Cortex	pS106-Rab12 (IHC)	Hippocampus, Temporal Cortex, Frontal Cortex	84	F	White	Dementia	10.25	5	6	3	Neocortical	Mild	Severe	No	Yes	No	No
11	DLB		pS106-Rab12 (IHC)	Hippocampus, Temporal Cortex, Frontal Cortex	79	F	White	Dementia	8.5	5	5	2	Neocortical	Mild	Moderate	No	No	No	No
12	DLB	Hippocampus, Temporal Cortex	pS106-Rab12 (IHC)	Hippocampus, Temporal Cortex, Frontal Cortex	86	F	White	Dementia	13.4167	4	5	2	Neocortical	Mild	Moderate	No	Yes	No	No
13	DLB		pS106-Rab12 (IHC)	Hippocampus, Temporal Cortex, Frontal Cortex	76	M	White	Dementia	12.6833	5	5	3	Neocortical	Mild	Mild	No	No	No	No
14	DLB	Hippocampus, Temporal Cortex	pS106-Rab12 (IHC)	Hippocampus, Temporal Cortex, Frontal Cortex	77	M	White	Dementia	21.25	5	4	2	Neocortical	Mild	Mild	Mild	No	Yes	Yes
15	DLB	Hippocampus, Temporal Cortex	pS106-Rab12 (IHC)	Hippocampus, Temporal Cortex, Frontal Cortex	66	M	White	Dementia	22.25	5	5	1	Neocortical	No	No	No	No	No	No
16	DLB	Temporal Cortex	pS106-Rab12, pS935-LRRK2 (IHC)	Hippocampus, Temporal Cortex, Frontal Cortex	90	F	White	Mild Cognitive Impairment	14.0333	4	3	3	Neocortical	Moderate	Moderate	Mild	No	Yes	Yes
17	DLB		pS106-Rab12 (IHC)	Hippocampus, Temporal Cortex, Frontal Cortex	74	M	White	Mild Cognitive Impairment	5.41667	Unknown	2	Unknown	Neocortical	No	No	Mild	No	No	No
18	DLB	Hippocampus, Temporal Cortex	pS106-Rab12, pS935-LRRK2 (IHC)	Hippocampus, Temporal Cortex, Frontal Cortex	84	M	White	Unknown	0.25	3	1	1	Neocortical	No	No	Moderate	Yes	No	No
19	DLB	Hippocampus, Temporal Cortex	pS106-Rab12 (IHC)	Hippocampus, Temporal Cortex, Frontal Cortex	76	M	White	Dementia	1.5	3	2	1	Neocortical	No	Moderate	No	No	No	No
20	DLB	Temporal Cortex	pS106-Rab12 (IHC)	Hippocampus, Temporal Cortex, Frontal Cortex	73	M	White	Dementia	21.5	3	2	1	Neocortical	No	Moderate	No	No	No	No
21	DLB	Temporal Cortex	pS106-Rab12 (IHC)	Hippocampus, Temporal Cortex, Frontal Cortex	74	M	White	Dementia	17.85	3	2	1	Neocortical	No	Mild	No	No	No	No
22	DLB	Hippocampus, Temporal Cortex	pS106-Rab12, pS935-LRRK2 (IHC)	Hippocampus, Temporal Cortex, Frontal Cortex	83	M	White	Dementia	3	0	2	0	Neocortical	No	Mild	No	No	No	No
23	DLB	Hippocampus	pS106-Rab12, pS935-LRRK2 (IHC)	Hippocampus, Temporal Cortex, Frontal Cortex	103	F	White	Mild Cognitive Impairment	3.66667	2	3	1	Neocortical	No	Moderate	No	No	Yes	Yes
24	AD		pS106-Rab12, pS935-LRRK2 (IHC)	Hippocampus, Temporal Cortex, Frontal Cortex	69	M	White	Dementia	5.08333	4	6	2	None	No	No	No	No	No	No
25	AD		pS106-Rab12, pS935-LRRK2 (IHC)	Hippocampus, Temporal Cortex, Frontal Cortex	77	M	White	Dementia	10.6667	5	5	2	None	Mild	Severe	No	No	No	No
26	AD		pS106-Rab12, pS935-LRRK2 (IHC)	Hippocampus, Temporal Cortex, Frontal Cortex	77	F	White	Dementia	4.08333	4	6	2	None	No	Mild	Mild	No	No	No
27	AD		pS106-Rab12, pS935-LRRK2 (IHC)	Hippocampus, Temporal Cortex, Frontal Cortex	83	F	White	Dementia	5.4	4	6	3	None	Moderate	Mild	Mild	Yes	No	No
28	AD		pS106-Rab12, pS935-LRRK2 (IHC)	Hippocampus, Temporal Cortex, Frontal Cortex	88	F	White	Dementia	3.5	4	6	2	None	Moderate	No	No	No	No	No
29	Pick's		pS106-Rab12 (IHC)	Hippocampus, Temporal Cortex	66	F	White	Dementia	21.25	0	N/A	0	None	No	No	No	No	No	No
30	Pick's		pS106-Rab12 (IHC)	Hippocampus, Temporal Cortex	64	M	White	Dementia	Unknown	0	N/A	0	None	No	No	No	No	No	No
31	Pick's		pS106-Rab12 (IHC)	Hippocampus, Temporal Cortex	80	F	White	Dementia	0.666667	3	N/A	1	None	No	Severe	No	No	No	Yes
32	PSP		pS106-Rab12 (IHC)	Hippocampus, Temporal Cortex, Frontal Cortex	75	M	White	Dementia	12	0	N/A	0	None	No	Mild	Mild	No	No	No
33	PSP		pS106-Rab12 (IHC)	Hippocampus, Temporal Cortex, Frontal Cortex, Striatum	79	M	White	Dementia	5.83333	0	N/A	0	None	No	No	No	No	No	No
34	PSP		pS106-Rab12 (IHC)	Hippocampus, Temporal Cortex, Frontal Cortex	74	F	White	Dementia	5.91667	0	N/A	0	None	No	No	No	No	No	No
35	CBD		pS106-Rab12 (IHC)	Hippocampus, Temporal Cortex, Frontal Cortex	68	F	White	Dementia	1.58333	0	N/A	0	None	No	Moderate	No	No	No	No
36	CBD		pS106-Rab12 (IHC)	Hippocampus, Temporal Cortex, Frontal Cortex, Striatum	64	M	White	Dementia	28	0	N/A	0	None	No	Severe	Mild	No	No	No
37	CBD		pS106-Rab12 (IHC)	Hippocampus, Temporal Cortex, Frontal Cortex, Striatum	78	F	White	Dementia	13.4333	0	N/A	0	None	No	No	No	No	No	No
38	Control		pS106-Rab12, Ck1δ, pS129-Syn, AT8 (IF only)	Hippocampus, Temporal Cortex	88	M	White	Normal	3.81667	0	2	0	None	No	Moderate	No	No	No	No
39	DLB		pS106-Rab12, Ck1δ, pS129-Syn, AT8 (IF only)	Hippocampus, Temporal Cortex	82	F	White	Dementia	6.5	4	6	1	Neocortical	Mild	No	No	No	No	No

## Sheet: Supp Table 2
Supplementary Table 2: Group Summaries of DLB and AD Cohort
Diagnosis		Control	DLB (Braak ≤ 3)	DLB (Braak > 3)	AD		*Bold numbers rows denote a significant main effect of group via one-way ANOVA
		N=7	N=9	N=7	N=5
Age, Years	Mean (SD)	82.9 (5.1)	81.6 (9.9)	77.6 (6.6)	78.8 (7.2)
Sex	Male (% Total)	4 (57.1%)	7 (77.8%)	3 (42.9%)	2 (40%)
	Female (% Total)	3 (42.9%)	2 (22.2%)	4 (57.1%)	3 (60%)
Race	Caucasian (% Total)	7 (100%)	9 (100%)	7 (100%)	5 (100%)
	Mixed (% Total)	0 (0%)	0 (0%)	0 (0%)	0 (0%)
	Unknown (% Total)	0 (0%)	0 (0%)	0 (0%)	0 (0%)
Cognitive Status	Normal (% Total)	7 (100%)	0 (0%)	0 (0%)	0 (0%)
	Mild Impairment (% Total)	0 (0%)	3 (33.3%)	0 (0%)	0 (0%)
	Dementia (% Total)	0 (0%)	5 (55.6%)	7 (100%)	5 (100%)
	Unknown (% Total)	0 (0%)	1 (11.1%)	0 (0%)	0 (0%)
PMI, Hours	Mean (SD)	8.6 (7.9)	11.3 (11.6)	14.9 (5.2)	5.7 (2.9)
Thal Amyloid Stage	Mean (SD)	0.57 (0.53)	2.8 (1.3)*	4.9 (0.38)	4.2 (0.45)
Braak Tangle Stage	Mean (SD)	1.1 (0.38)	2.2 (0.67)	5.1 (0.69)	5.8 (0.45)
CERAD Plaque Stage	Mean (SD)	0.29 (0.49)	1.1 (0.83)*	2.1 (0.69)	2.2 (0.45)
McKeith DLB	None (% Total)	6 (85.7%)	0 (0%)	0 (0%)	5 (100%)
	Brainstem (% Total)	1 (14.3%)	0 (0%)	0 (0%)	0 (0%)
	Limbic (% Total)	0 (0%)	0 (0%)	0 (0%)	0 (0%)
	Neocortical (% Total)	0 (0%)	9 (100%)	7 (100%)	0 (0%)
Amyloid Angiopathy	No-Mild (% Total)	7 (100%)	8 (88.9%)	7 (100%)	3 (60%)
	Moderate-Severe (% Total)	0 (0%)	1 (11.1%)	0 (0%)	2 (40%)
Arteriolosclerosis	No-Mild (% Total)	7 (100%)	5 (55.6%)	4 (57.1%)	4 (80%)
	Moderate-Severe (% Total)	0 (0%)	4 (44.4%)	3 (42.9%)	1 (20%)
Atherosclerosis	No-Mild (% Total)	7 (100%)	8 (88.9%)	7 (100%)	5 (100%)
	Moderate-Severe (% Total)	0 (0%)	1 (11.1%)	0 (0%)	0 (0%)
Microinfarcts	Yes (% Total)	0 (0%)	1 (11.1%)	2 (28.6%)	1 (20%)
	No (% Total)	7 (100%)	8 (88.9%)	5 (71.4%)	4 (80%)
ARTAG	Yes (% Total)	0 (0%)	3 (33.3%)	1 (14.3%)	0 (0%)
	No (% Total)	7 (100%)	6 (66.7%)	6 (85.7%)	5 (100%)
	Unknown (% Total)	0 (0%)	0 (0%)	0 (0%)	0 (0%)
LATE-NC	Yes (% Total)	0 (0%)	2 (22.2%)	1 (14.3%)	0 (0%)
	No (% Total)	7 (100%)	7 (77.8%)	6 (85.7%)	5 (100%)

## Sheet: Supp Table 3
	Supplementary Table 3: Patient Information of LRRK2 PD and iPD Cohort
Subject Number	Diagnosis	LRRK2 Mutation	IHC Markers Analyzed	IHC, IF Regions Analyzed (FFPE Tissue Sections)	Age (Yrs)	Sex (M/F)	Race	Cognitive Status	PMI (Hrs)	Thal Amyloid Stage	Braak Tangle Stage	CERAD Plaque Stage	McKeith DLB	Amyloid Angiopathy	Arteriolosclerosis	Atherosclerosis	Microinfarcts	ARTAG	LATE-NC
40	Control	None	pS106-Rab12	Hippocampus, Temporal Cortex	86	M	Mixed	Normal	4.71	0	3	0	None	No	Mild	Moderate	No	Unknown	No
41	Control	None	pS106-Rab12	Hippocampus, Temporal Cortex	83	F	White	Normal	5.91	1	0	0	None	No	Mild	Mild	No	Unknown	No
42	Control	None	pS106-Rab12	Hippocampus, Temporal Cortex	77	F	White	Normal	24	0	3	0	None	No	Mild	Moderate	Yes	Unknown	No
43	Control	None	pS106-Rab12	Hippocampus, Temporal Cortex	72	M	White	Normal	8.35	1	2	0	None	Moderate	Mild	Moderate	No	Yes	No
44	Control	None	pS106-Rab12	Hippocampus, Temporal Cortex	86	M	Unknown	Normal	9.56	0	2	0	None	No	Mild	Moderate	No	Yes	Yes
45	Control	None	pS106-Rab12	Hippocampus, Temporal Cortex	70	M		Normal	36	0	0	0	None	No	Unknown	Mild	No	No	No
46	PD	G2019S	pS106-Rab12	Hippocampus, Temporal Cortex	66	M	White	No Dementia	7	2	2	2	Neocortical	No	No	No	No	No	No
47	PD	G2019S	pS106-Rab12	Hippocampus, Temporal Cortex	78	M	White	No Dementia	8.5	1	1	1	None	No	No	Severe	No	No	No
48	PD	G2019S	pS106-Rab12	Hippocampus, Temporal Cortex	81	M	White	No Dementia	4	2	2	1	None	No	No	Mild	No	Yes	No
49	PD	G2019S	pS106-Rab12	Hippocampus, Temporal Cortex	77	F	White	No Dementia	6.5	2	3	1	None	Moderate	Moderate	Mild	No	No	No
50	PD	G2019S	pS106-Rab12	Hippocampus, Temporal Cortex	84	M	White	No Dementia	7	3	3.5	2	None	Mild	Moderate	Severe	No	Yes	No
51	PD	G2019S	pS106-Rab12	Hippocampus, Temporal Cortex	87	M	White	Dementia	15	2	4	3	Neocortical	Severe	No	Mild	No	Yes	No
52	PD	G2019S	pS106-Rab12	Hippocampus, Temporal Cortex	81	M	White	Dementia	4	2	4	2	Neocortical	Mild	Mild	Severe	No	No	No
53	PD	L1165P	pS106-Rab12	Hippocampus, Temporal Cortex	81	M	White	Dementia	13	0	1.5	0	Limbic	No	No	Mild	No	Yes	No
54	Schizophrenia	G2019S	pS106-Rab12	Hippocampus, Temporal Cortex	81	M	White	N/A	5	0	1.5	0	None	No	No	Severe	No	Yes	No
55	PD	None	pS106-Rab12	Hippocampus, Temporal Cortex	72	M	White	Dementia	10.41	0	1	0	Neocortical	No	Mild	Moderate	No	No	No
56	PD	None	pS106-Rab12	Hippocampus, Temporal Cortex	70	M	White	Dementia	21	Unknown	2	1	Neocortical	No	Mild	Mild	No	Unknown	No
57	PD	None	pS106-Rab12	Hippocampus, Temporal Cortex	71	M	White	Mild Cognitive Impairment	32.5	3	2	3	Limbic	No	Mild	No	No	Unknown	No
58	PD	None	pS106-Rab12	Hippocampus, Temporal Cortex	79	F	Unknown	Dementia	15.6333	0	2	0	Neocortical	No	Mild	Moderate	No	No	No
59	PD	None	pS106-Rab12	Hippocampus, Temporal Cortex	84	M	White	Dementia	10.08	0	3	0	Neocortical	No	Severe	Moderate	Yes	Unknown	No
60	PD	None	pS106-Rab12	Hippocampus, Temporal Cortex	84	M	White	Dementia	7.38	4	4	1	Neocortical	Mild	Moderate	Moderate	No	Unknown	No
61	PD	None	pS106-Rab12	Hippocampus, Temporal Cortex	81	F	White	Normal	15	3	4	2	Neocortical	Moderate	Moderate	Moderate	No	Unknown	No
62	PD	None	pS106-Rab12	Hippocampus, Temporal Cortex	72	M	Unknown	Dementia	9.8	1	4	1	Neocortical	No	Mild	No	No	No	No
63	PD	None	pS106-Rab12	Hippocampus, Temporal Cortex	85	F	Unknown	Unknown	4.5	0	4	0	Neocortical	No	Severe	Moderate	No	Yes	No
64	PD	None	pS106-Rab12	Hippocampus, Temporal Cortex	76	M	White	Mild Cognitive Impairment	13.7333	5	5	2	Neocortical	Moderate	Moderate	Mild	No	No	No

## Sheet: Supp Table 4
Supplementary Table 4: Group Summaries of LRRK2 PD and iPD Cohort
Diagnosis		Control	LRRK2 G2019S PD (Braak ≤ 3)	LRRK2 G2019S PD (Braak > 3)	iPD (Braak ≤ 3)	iPD (Braak > 3)		*Bold numbers rows denote a significant main effect of group via one-way ANOVA
		N=6	N=4	N=3	N=5	N=5
Age, Years	Mean (SD)	79.0 (7.0)	75.5 (6.6)	84.0 (3.0)	75.2 (6.1)	79.6 (5.5)
Sex	Male (% Total)	4 (66.7%)	3 (75%)	3 (100%)	4 (80%)	3 (60%)
	Female (% Total)	2 (33.3%)	1 (25%)	0 (0%)	1 (20%)	2 (40%)
Race	White (% Total)	3 (60%)	4 (100%)	3 (100%)	4 (80%)	3 (60%)
	Mixed (% Total)	1 (20%)	0 (0%)	0 (0%)	0 (0%)	0 (0%)
	Unknown (% Total)	1 (20%)	0 (0%)	0 (0%)	1 (20%)	1 (20%)
Cognitive Status	Normal (% Total)	5 (83.3%)	0 (0%)	0 (0%)	0 (0%)	1 (20%)
	Mild Impairment (% Total)	0 (0%)	0 (0%)	0 (0%)	1 (20%)	1 (20%)
	Dementia (% Total)	0 (0%)	0 (0%)	2 (66.7%)	4 (80%)	2 (40%)
	No Dementia (% Total)	0 (0%)	4 (100%)	1 (33.3%)	0 (0%)	0 (0%)
	Unknown (% Total)	1 (16.7%)	0 (0%)	0 (0%)	0 (0%)	1 (20%)
PMI, Hours	Mean (SD)	14.8 (12.5)	6.5 (1.9)	8.7 (5.7)	17.9 (9.3)	10.1 (4.4)
Thal Amyloid Stage	Mean (SD)	0.33 (0.52)	1.8 (0.50)	2.3 (0.58)	0.75 (1.5)	2.6 (2.1)
Braak Tangle Stage	Mean (SD)	1.7 (1.4)	2.0 (0.82)	3.8 (0.29)	2.0 (0.71)	4.2 (0.45)
CERAD Plaque Stage	Mean (SD)	0 (0)	1.3 (0.50)	2.3 (0.58)	0.8 (1.3)	1.2 (0.84)
McKeith DLB	None (% Total)	6 (100%)	3 (75%)	1 (33.3%)	0 (0%)	0 (0%)
	Brainstem (% Total)	0 (0%)	0 (0%)	0 (0%)	0 (0%)	0 (0%)
	Limbic (% Total)	0 (0%)	0 (0%)	0 (0%)	1 (20%)	0 (0%)
	Neocortical (% Total)	0 (0%)	1 (25%)	2 (66.7%)	4 (80%)	5 (100%)
Amyloid Angiopathy	No-Mild (% Total)	5 (83.3%)	3 (75%)	2 (66.7%)	5 (100%)	3 (60%)
	Moderate-Severe (% Total)	1 (16.7%)	1 (25%)	1 (33.3%)	0 (0%)	2 (40%)
Arteriolosclerosis	No-Mild (% Total)	5 (83.3%)	3 (75%)	2 (66.7%)	4 (80%)	1 (20%)
	Moderate-Severe (% Total)	0 (0%)	1 (25%)	1 (33.3%)	1 (20%)	4 (80%)
	Unknown (% Total)	1 (16.7%)	0 (0%)	0 (0%)	0 (0%)	0 (0%)
Atherosclerosis	No-Mild (% Total)	2 (33.3%)	3 (75%)	1 (33.3%)	2 (40%)	2 (40%)
	Moderate-Severe (% Total)	4 (66.7%)	1 (25%)	2 (66.7%)	3 (60%)	3 (60%)
Microinfarcts	Yes (% Total)	1 (16.7%)	0 (0%)	0 (0%)	1 (20%)	0 (0%)
	No (% Total)	5 (83.3%)	4 (100%)	3 (100%)	4 (80%)	5 (100%)
ARTAG	Yes (% Total)	2 (33.3%)	1 (25%)	1 (33.3%)	0 (0%)	1 (20%)
	No (% Total)	1 (16.7%)	3 (75%)	2 (66.7%)	2 (40%)	2 (40%)
	Unknown (% Total)	3 (50%)	0 (0%)	0 (0%)	3 (60%)	2 (40%)
LATE-NC	Yes (% Total)	1 (16.7%)	0 (0%)	0 (0%)	0 (0%)	0 (0%)
	No (% Total)	5 (83.3%)	0 (0%)	0 (0%)	5 (100%)	5 (100%)
